# Supplementary material for: Pseudorabies virus infection triggers pUL46-mediated phosphorylation of connexin-43 and closure of gap junctions to promote intercellular virus spread
Source: PLoS Pathog. 2025 Jan 21;21(1):e1012895. doi: 10.1371/journal.ppat.1012895 (PMC11774492; doi:10.1371/journal.ppat.1012895)
Supplement: S1 Data — Different worksheet tabs contain data of SL-DT assays, Cx43 phosphorylation quantifications, virus titers, and plaque sizes and are ordered according to the order in which the corresponding (supplementary) figures are cited in the manuscript text. (XLSX) [file ppat.1012895.s006.xlsx]

## Sheet: SL-DT Be and Ka 16hpi (Fig.1)
		REP. 1				REP. 2				REP. 3				3 REPS COMBINED
		Mock				Mock				Mock
			Area	Vs Mock			Area	Vs Mock			Area	Vs Mock
			44.388	1.00044			45.0287	0.997634			46.6011	1.05318
			43.8442	0.988179			45.9064	1.01708			44.0676	0.995926
			44.2833	0.998075			44.4689	0.98523			43.8504	0.991017
			44.9593	1.01331			45.1381	1.00006			42.4725	0.959876
			Average	Normalized vs Mock			Average	Normalized vs Mock			Average	Normalized vs Mock		Average	Normalized vs Mock	Average STDEV
			44.3687	1			45.1355	1			44.2479	1		44.584	1	0.799889
		STDEV	0.397351			STDEV	0.512366			STDEV	1.48995
		Be WT 16hpi				Be WT 16hpi				Be WT 16hpi
			31.7048	0.714577			35.3824	0.783914			34.372	0.776805
			30.0029	0.676218			32.3539	0.716816			35.8515	0.810242
			27.3166	0.615672			38.7136	0.857719			30.9526	0.699528
			28.7738	0.648516			39.2481	0.86956			39.0386	0.882271
			Average	Normalized vs Mock			Average	Normalized vs Mock			Average	Normalized vs Mock		Average	Normalized vs Mock	Average STDEV
			29.4495	0.663746			36.4245	0.807002			35.0537	0.792211		33.6426	0.75432	2.4324
		STDEV	1.61235			STDEV	2.77798			STDEV	2.90687
		Ka WT 16hpi				Ka WT 16hpi				Ka WT 16hpi
			30.5949	0.689561			32.7748	0.726142			34.2331	0.773665
			27.9298	0.629494			33.1864	0.735261			32.2072	0.72788
			24.2476	0.546503			35.4855	0.786199			30.9174	0.698731
			27.3575	0.616595			35.0822	0.777264			34.7805	0.786037
			Average	Normalized vs Mock			Average	Normalized vs Mock			Average	Normalized vs Mock		Average	Normalized vs Mock	Average STDEV
			27.5325	0.620539			34.1322	0.756216			33.0345	0.746578		31.5664	0.707778	1.65961
		STDEV	2.25595			STDEV	1.16951			STDEV	1.55336

## Sheet: Cx43 quant. TC 0-24h (Fig. 2B)
	0h			2h			4h			6h			8h			12h			16h			24h
	Rep. 1	Rep.2	Rep. 3	Rep. 1	Rep.2	Rep. 3	Rep. 1	Rep.2	Rep. 3	Rep. 1	Rep.2	Rep. 3	Rep. 1	Rep.2	Rep. 3	Rep. 1	Rep.2	Rep. 3	Rep. 1	Rep.2	Rep. 3	Rep. 1	Rep.2	Rep. 3
Phospho Cx43/mock Cx43	0.190378	0.241536	0.159765	0.456724	0.266581	0.40571	0.919674	0.672501	0.936583	1.13415	1.31772	1.03551	0.671833	0.343033	0.723579	0.263135	0.188737	0.343616	0.403965	0.471684	0.404052	0.310464	0.57057	0.483115
	Average	0.197226		Average	0.376338		Average	0.842919		Average	1.16246		Average	0.579482		Average	0.265163		Average	0.426567		Average	0.454716

## Sheet: Cx43 quant. TC 0-4h (Fig. 2D)
	0h			0,5h			1h			1,5h			2h			2,5h			3h			3,5h			4h
	Rep. 1	Rep.2	Rep. 3	Rep. 1	Rep.2	Rep. 3	Rep. 1	Rep.2	Rep. 3	Rep. 1	Rep.2	Rep. 3	Rep. 1	Rep.2	Rep. 3	Rep. 1	Rep.2	Rep. 3	Rep. 1	Rep.2	Rep. 3	Rep. 1	Rep.2	Rep. 3	Rep. 1	Rep.2	Rep. 3
Phospho Cx43/mock Cx43	0.118423	0.144188	0.116663	0.117452	0.204464	0.179809	0.121898	0.257208	0.148233	0.134108	0.668036	0.0978037	0.180082	1.09456	0.212483	0.382571	1.1891	0.429798	0.724067	1.24036	0.518889	0.8981	1.26455	0.64894	1.09085	1.53009	0.885399
	Average	0.126425		Average	0.167242		Average	0.17578		Average	0.299983		Average	0.495707		Average	0.667157		Average	0.827771		Average	0.937197		Average	1.16878

## Sheet: Titres ST cells (Fig. S3)
		Rep. 1		Rep. 2		Rep. 3				Average	Average
		16h	24h	16h	24h	16h	24h			16h	24h
	Be WT	6.99	8.33	7.33	8.33	6.83	8.33		Be WT	7.05	8.33
	Be ∆UL46	7.33	7.99	6.83	8.66	7.33	8.66		Be ∆UL46	7.16333	8.43667
	Ka WT	7.66	8.66	6.99	7.83	6.99	8.33		Ka WT	7.21333	8.27333
	Ka ∆UL46	7.33	7.83	7.33	7.83	6.83	7.83		Ka ∆UL46	7.16333	7.83

## Sheet: SL-DT Becker 16hpi (Fig. 4B-4C)
		REP. 1				REP. 2				REP. 3				3 REPS COMBINED
		Mock				Mock				Mock
			Area	Vs Mock			Area	Vs Mock			Area	Vs Mock
		Project.lif - Series001Snapshot1-1.jpg	43.2169	0.957072		Project.lif - Series001Snapshot1-1.jpg	45.0287	0.994254		Project.lif - Series001Snapshot1-1.jpg	40.2849	0.943737
		Project001.lif - Series001Snapshot1-1.jpg	44.388	0.983006		Project001.lif - Series001Snapshot1-1.jpg	45.9064	1.01363		Project001.lif - Series001Snapshot1-1.jpg	38.8427	0.909952
		Project002.lif - Series001Snapshot1-1.jpg	43.8442	0.970963		Project002.lif - Series001Snapshot1-1.jpg	44.4689	0.981892		Project002.lif - Series001Snapshot4-1.jpg	46.6011	1.0917
		Project003.lif - Series001Snapshot1-1.jpg	44.2833	0.980687		Project004.lif - Series001Snapshot1-1.jpg	45.1381	0.996669		Project003.lif - Series001Snapshot1-1.jpg	44.0676	1.03235
		Project004.lif - Series001Snapshot1-1.jpg	49.458	1.09528		Project005.lif - Series001Snapshot1-1.jpg	45.9028	1.01355		Project004.lif - Series001Snapshot1-1.jpg	43.8504	1.02727
		Project005.lif - Series001Snapshot1-1.jpg	45.938	1.01733						Project006.lif - Series001Snapshot2-1.jpg	42.4725	0.994986
		Project006.lif - Series001Snapshot1-1.jpg	44.9593	0.995657
			Average	Normalized vs Mock			Average	Normalized vs Mock			Average	Normalized vs Mock		Average	Normalized vs Mock	Average STDEV
			45.1554	1			45.289	1			42.6865	1		44.377	1	1.67787
		STDEV	1.92685			STDEV	0.551542			STDEV	2.55521
		Be WT 16hpi				Be WT 16hpi				Be WT 16hpi
		Project001.lif - Series001Snapshot1-1.jpg	33.1009	0.733044		Project001.lif - Series001Snapshot1-1.jpg	33.6955	0.744011		Project001.lif - Series001Snapshot1-1.jpg	34.372	0.805219
		Project002.lif - Series001Snapshot1-1.jpg	35.3689	0.78327		Project002.lif - Series001Snapshot1-1.jpg	40.2195	0.888065		Project002.lif - Series001Snapshot1-1.jpg	35.8515	0.839879
		Project003.lif - Series001Snapshot1-1.jpg	31.7048	0.702127		Project004.lif - Series001Snapshot1-1.jpg	35.1651	0.776461		Project003.lif - Series001Snapshot1-1.jpg	30.9526	0.725115
		Project004.lif - Series001Snapshot1-1.jpg	30.0029	0.664437		Project005.lif - Series001Snapshot1-1.jpg	35.3824	0.781257		Project004.lif - Series001Snapshot1-1.jpg	39.0386	0.914542
		Project007.lif - Series001Snapshot1-1.jpg	27.3166	0.604946		Project006.lif - Series001Snapshot1-1.jpg	32.3539	0.714387		Project005.lif - Series001Snapshot1-1.jpg	39.0972	0.915915
		Project008.lif - Series001Snapshot1-1.jpg	28.7738	0.637217		Project008.lif - Series001Snapshot1-1.jpg	38.7136	0.854813		Project006.lif - Series001Snapshot1-1.jpg	33.9386	0.795066
						Project009.lif - Series001Snapshot1-1.jpg	39.2481	0.866614		Project007.lif - Series001Snapshot1-1.jpg	30.4643	0.713675
										Project008.lif - Series001Snapshot1-1.jpg	35.5918	0.833794
			Average	Normalized vs Mock			Average	Normalized vs Mock			Average	Normalized vs Mock		Average	Normalized vs Mock	Average STDEV
			31.0446	0.687507			36.3969	0.803658			34.9133	0.817901		34.1183	0.769689	2.83002
		STDEV	2.69269			STDEV	2.78514			STDEV	3.01222
		Be UL46null 16hpi				Be UL46null 16hpi				Be UL46null 16hpi
		Project001.lif - Series001Snapshot1-1.jpg	56.2485	1.24566		Project001.lif - Series001Snapshot1-1.jpg	45.486	1.00435		Project001.lif - Series001Snapshot1-1.jpg	53.7638	1.2595
		Project002.lif - Series001Snapshot1-1.jpg	51.5585	1.1418		Project003.lif - Series001Snapshot1-1.jpg	38.5192	0.85052		Project002.lif - Series001Snapshot1-1.jpg	57.5523	1.34825
		Project003.lif - Series001Snapshot1-1.jpg	51.2921	1.1359		Project004.lif - Series001Snapshot1-1.jpg	44.4626	0.981754		Project004.lif - Series001Snapshot1-1.jpg	47.9784	1.12397
		Project004.lif - Series001Snapshot1-1.jpg	50.6368	1.12139		Project005.lif - Series001Snapshot1-1.jpg	46.5632	1.02814		Project005.lif - Series001Snapshot1-1.jpg	53.4149	1.25133
		Project005.lif - Series001Snapshot1-1.jpg	55.5326	1.22981		Project006.lif - Series001Snapshot1-1.jpg	48.2796	1.06603		Project006.lif - Series001Snapshot1-1.jpg	49.9484	1.17012
		Project006.lif - Series001Snapshot1-1.jpg	55.7876	1.23546		Project007.lif - Series001Snapshot1-1.jpg	48.0666	1.06133		Project007.lif - Series001Snapshot1-1.jpg	55.0359	1.2893
		Project007.lif - Series001Snapshot1-1.jpg	53.3822	1.18219		Project008.lif - Series001Snapshot1-1.jpg	48.3729	1.0681		Project008.lif - Series001Snapshot1-1.jpg	46.8914	1.0985
			Average	Normalized vs Mock			Average	Normalized vs Mock			Average	Normalized vs Mock		Average	Normalized vs Mock	Average STDEV
			53.4912	1.1846			45.6786	1.0086			52.0836	1.22014		50.4178	1.13778	3.01644
		STDEV	2.19657			STDEV	3.23557			STDEV	3.6172

## Sheet: SL-DT Becker 8hpi (Fig. 4D-4E)
		REP. 1				REP. 2				REP. 3				3 REPS COMBINED
		Mock				Mock				Mock
			Area	Vs Mock			Area	Vs Mock			Area	Vs Mock
			44.4056	0.99614			42.8121	1.05025			37.626	1.00802
			45.9344	1.03043			40.656	0.997357			35.6778	0.955826
			43.8976	0.984744			41.247	1.01185			39.8613	1.0679
			44.1946	0.991407			40.4466	0.99222			36.6975	0.983144
			44.7146	1.00307			42.8992	1.05238			36.2642	0.971533
			45.0681	1.011			39.0879	0.958888			37.4897	1.00437
			43.9577	0.986093			39.3113	0.964369			36.7711	0.985116
			45.3356	1.017			38.8214	0.952351			37.0402	0.992324
			44.1158	0.98964			41.1407	1.00925			37.4477	1.00324
			44.1526	0.990465			41.2154	1.01108			38.3917	1.02853
			Average	Normalized vs Mock			Average	Normalized vs Mock			Average	Normalized vs Mock		Average	Normalized vs Mock	Average STDEV
			44.5777	1			40.7638	1			37.3267	1		40.8894	1	1.07916
		STDEV	0.639655			STDEV	1.48771			STDEV	1.11012
		Be WT 8hpi				Be WT 8hpi				Be WT 8hpi
			43.3973	0.973522			39.9095	0.979045			45.8893	1.2294
			44.0713	0.98864			38.1574	0.936061			41.2304	1.10458
			42.0168	0.942553			39.9033	0.978892			42.8966	1.14922
			44.6902	1.00252			36.6187	0.898316			42.7913	1.1464
			42.5643	0.954834			41.67	1.02223			43.0562	1.1535
			41.3865	0.928412			38.8349	0.952682			42.304	1.13334
			44.8686	1.00653			38.6317	0.947697			41.5912	1.11425
			42.4305	0.951833			38.9427	0.955327			41.6845	1.11675
			43.6814	0.979894			39.0718	0.958494			39.9588	1.07051
			39.6866	0.89028			41.0568	1.00719			38.9966	1.04474
			Average	Normalized vs Mock			Average	Normalized vs Mock			Average	Normalized vs Mock		Average	Normalized vs Mock	Average STDEV
			42.8794	0.961902			39.2797	0.963593			42.0399	1.12627		41.3996	1.01725	1.55698
		STDEV	1.51774			STDEV	1.37011			STDEV	1.78309
		Be UL46null 8hpi				Be UL46null 8hpi				Be UL46null 8hpi
			54.0546	1.21259			44.6539	1.09543			60.5973	1.62343
			60.6175	1.35982			44.2408	1.0853			61.9047	1.65846
			61.6595	1.38319			41.7561	1.02434			62.1997	1.66636
			59.0364	1.32435			42.4259	1.04077			60.8436	1.63003
			56.6357	1.27049			44.0697	1.0811			56.221	1.50619
			57.9343	1.29963			41.3621	1.01468			54.2454	1.45326
			54.1225	1.21412			41.2423	1.01174			57.2868	1.53474
			61.6015	1.38189			42.4165	1.04054			58.5113	1.56754
			59.8643	1.34292			41.8665	1.02705			55.8861	1.49721
			58.7186	1.31722			43.1236	1.05789			55.5766	1.48892
			Average	Normalized vs Mock			Average	Normalized vs Mock			Average	Normalized vs Mock		Average	Normalized vs Mock	Average STDEV
			58.4245	1.31062			42.7157	1.04789			58.3273	1.56261		53.1558	1.30704	2.18124
		STDEV	2.62574			STDEV	1.17902			STDEV	2.73896

## Sheet: SL-DT Kaplan 8hpi (Fig. S4CD)
		REP. 1				REP. 2				REP. 3				3 REPS COMBINED
		Mock				Mock				Mock
			Area	Vs Mock			Area	Vs Mock			Area	Vs Mock
			44.4056	0.99614			42.8121	1.05025			37.626	1.00802
			45.9344	1.03043			40.656	0.997357			35.6778	0.955826
			43.8976	0.984744			41.247	1.01185			39.8613	1.0679
			44.1946	0.991407			40.4466	0.99222			36.6975	0.983144
			44.7146	1.00307			42.8992	1.05238			36.2642	0.971533
			45.0681	1.011			39.0879	0.958888			37.4897	1.00437
			43.9577	0.986093			39.3113	0.964369			36.7711	0.985116
			45.3356	1.017			38.8214	0.952351			37.0402	0.992324
			44.1158	0.98964			41.1407	1.00925			37.4477	1.00324
			44.1526	0.990465			41.2154	1.01108			38.3917	1.02853
			Average	Normalized vs Mock			Average	Normalized vs Mock			Average	Normalized vs Mock		Average	Normalized vs Mock	Average STDEV
			44.5777	1			40.7638	1			37.3267	1		40.8894	1	1.03218
		STDEV	0.639655			STDEV	1.34678			STDEV	1.11012
		Ka WT 8hpi				Ka WT 8hpi				Ka WT 8hpi
			45.2791	1.01574			46.0303	1.1292			40.7385	1.0914
			46.107	1.03431			45.3771	1.11317			37.1796	0.99606
			45.2993	1.01619			45.5482	1.11737			44.8006	1.20023
			42.7815	0.959706			48.9396	1.20057			40.8012
			42.9463	0.963404			48.5062	1.18993			40.1858	1.0766
			42.5161	0.953752			46.6441	1.14425			41.3206
			41.8509	0.938832			48.3574	1.18628			41.7872	1.1195
			42.2937	0.948763			47.1806	1.15742			40.9308	1.09655
			42.1055	0.944542			46.3356	1.13669			41.9873	1.12486
			42.3647	0.950356			48.4528	1.18862			41.668	1.1163
			Average	Normalized vs Mock			Average	Normalized vs Mock			Average	Normalized vs Mock		Average	Normalized vs Mock	Average STDEV
			43.3544	0.972559			47.1372	1.15635			41.14	1.10269		43.8772	1.0772	1.51324
		STDEV	1.48952			STDEV	1.26799			STDEV	1.78222
		Ka UL46null 8hpi				Ka UL46null 8hpi				Ka UL46null 8hpi
			60.8182	1.36432			56.2402	1.37966			52.5761	1.40854
			51.7804	1.16158			54.9307	1.34754			52.1049	1.39591
			52.9136	1.187			54.2112	1.32989			53.996
			49.585	1.11233			55.6279	1.36464			50.5492	1.35424
			52.0069	1.16666			56.3221	1.38167			50.7063	1.35844
			54.9939	1.23367			56.4755	1.38543			51.446	1.37826
			54.6311	1.22553			56.5491	1.38724			51.8867
			55.3257	1.24111			57.7959	1.41783			51.0132	1.36667
			53.5751	1.20184			56.0644	1.37535			54.9675	1.4726
			54.7182	1.22748			55.5004	1.36151			51.0842	1.36857		Average	Normalized vs Mock	Average STDEV
			Average	Normalized vs Mock			Average	Normalized vs Mock			Average	Normalized vs Mock		54.0132	1.32438	1.71189
			54.0348	1.21215			55.9718	1.37308			52.033	1.3879
		STDEV	2.82643			STDEV	0.929618			STDEV	1.37961

## Sheet: SL-DT Kaplan 16hpi (Fig. S4EF)
		REP. 1				REP. 2				REP. 3				3 REPS COMBINED
		Mock				Mock				Mock
			Area	Vs Mock			Area	Vs Mock			Area	Vs Mock
		Project.lif - Series001Snapshot1-1.jpg	43.2169	0.957072		Project.lif - Series001Snapshot1-1.jpg	45.0287	0.994254		Project.lif - Series001Snapshot1-1.jpg	40.2849	0.943737
		Project001.lif - Series001Snapshot1-1.jpg	44.388	0.983006		Project001.lif - Series001Snapshot1-1.jpg	45.9064	1.01363		Project001.lif - Series001Snapshot1-1.jpg	38.8427	0.909952
		Project002.lif - Series001Snapshot1-1.jpg	43.8442	0.970963		Project002.lif - Series001Snapshot1-1.jpg	44.4689	0.981892		Project002.lif - Series001Snapshot4-1.jpg	46.6011	1.0917
		Project003.lif - Series001Snapshot1-1.jpg	44.2833	0.980687		Project004.lif - Series001Snapshot1-1.jpg	45.1381	0.996669		Project003.lif - Series001Snapshot1-1.jpg	44.0676	1.03235
		Project004.lif - Series001Snapshot1-1.jpg	49.458	1.09528		Project005.lif - Series001Snapshot1-1.jpg	45.9028	1.01355		Project004.lif - Series001Snapshot1-1.jpg	43.8504	1.02727
		Project005.lif - Series001Snapshot1-1.jpg	45.938	1.01733						Project006.lif - Series001Snapshot2-1.jpg	42.4725	0.994986
		Project006.lif - Series001Snapshot1-1.jpg	44.9593	0.995657
			Average	Normalized vs Mock			Average	Normalized vs Mock			Average	Normalized vs Mock		Average	Normalized vs Mock	Average STDEV
			45.1554	1			45.289	1			42.6865	1		44.377	1	1.67787
		STDEV	1.92685			STDEV	0.551542			STDEV	2.55521
		Ka WT 16hpi				Ka WT 16hpi				Ka WT 16hpi
		Project002.lif - Series001Snapshot1-1.jpg	30.5949	0.677548		Project001.lif - Series001Snapshot1-1.jpg	32.7748	0.723682		Project001.lif - Series001Snapshot1-1.jpg	34.2331	0.801964
		Project003.lif - Series001Snapshot1-1.jpg	27.9298	0.618527		Project002.lif - Series001Snapshot1-1.jpg	33.1864	0.73277		Project002.lif - Series001Snapshot1-1.jpg	32.2072	0.754504
		Project004.lif - Series001Snapshot1-1.jpg	24.2476	0.536982		Project003.lif - Series001Snapshot1-1.jpg	35.4855	0.783535		Project003.lif - Series001Snapshot1-1.jpg	31.4752	0.737356
		Project005.lif - Series001Snapshot1-1.jpg	27.3575	0.605853		Project004.lif - Series001Snapshot1-1.jpg	29.6292	0.654224		Project004.lif - Series001Snapshot1-1.jpg	30.9174	0.724289
		Project007.lif - Series001Snapshot1-1.jpg	30.7924	0.681922		Project006.lif - Series001Snapshot1-1.jpg	32.6742	0.721461		Project005.lif - Series001Snapshot1-1.jpg	28.3414	0.663944
						Project008.lif - Series001Snapshot1-1.jpg	35.0822	0.77463		Project006.lif - Series001Snapshot1-1.jpg	34.6151	0.810915
						Project009.lif - Series001Snapshot1-1.jpg	33.8261	0.746895		Project007.lif - Series001Snapshot1-1.jpg	34.7805	0.814789
										Project008.lif - Series001Snapshot1-1.jpg	30.7587	0.720573
			Average	Normalized vs Mock			Average	Normalized vs Mock			Average	Normalized vs Mock		Average	Normalized vs Mock	Average STDEV
			28.1845	0.624166			33.2369	0.733885			32.1661	0.753542		31.1958	0.703864	2.1012
		STDEV	2.40246			STDEV	1.78714			STDEV	2.114
		Ka UL46null 16hpi				Ka UL46null 16hpi				Ka UL46null 16hpi
		Project001.lif - Series001Snapshot1-1.jpg	40.6358	0.899911		Project001.lif - Series001Snapshot1-1.jpg	42.5513	0.939551		Project001.lif - Series001Snapshot1-1.jpg	39.8665	0.933937
		Project002.lif - Series001Snapshot1-1.jpg	40.979	0.907511		Project002.lif - Series001Snapshot1-1.jpg	40.5301	0.894921		Project002.lif - Series001Snapshot1-1.jpg	38.4637	0.901074
		Project004.lif - Series001Snapshot1-1.jpg	38.3455	0.849191		Project003.lif - Series001Snapshot1-1.jpg	37.824	0.835171		Project003.lif - Series001Snapshot1-1.jpg	35.062	0.821383
		Project005.lif - Series001Snapshot1-1.jpg	37.3927	0.82809		Project005.lif - Series001Snapshot1-1.jpg	40.0982	0.885386		Project004.lif - Series001Snapshot1-1.jpg	38.1698	0.894188
		Project006.lif - Series001Snapshot1-1.jpg	40.5933	0.89897		Project006.lif - Series001Snapshot1-1.jpg	38.3725	0.847281		Project005.lif - Series001Snapshot1-1.jpg	38.3943	0.899447
		Project007.lif - Series001Snapshot1-1.jpg	45.9271	1.01709		Project007.lif - Series001Snapshot1-1.jpg	39.4668	0.871444		Project006.lif - Series001Snapshot1-1.jpg	43.1376	1.01057
										Project007.lif - Series001Snapshot1-1.jpg	37.1677	0.870713
										Project008.lif - Series001Snapshot1-1.jpg	36.3829	0.852327		Average	Normalized vs Mock	Average STDEV
			Average	Normalized vs Mock			Average	Normalized vs Mock			Average	Normalized vs Mock		39.5944	0.892347	2.17282
			40.6456	0.900127			39.8072	0.878959			38.3306	0.897955
		STDEV	2.70432			STDEV	1.54081			STDEV	2.27332

## Sheet: Be PA +-Meclo (Fig. 5A-5B)
	Be WT - Meclo			Be WT + Meclo			Be UL46null - Meclo			Be UL46null + Meclo
	Rep. 1	Rep.2	Rep. 3	Rep. 1	Rep.2	Rep. 3	Rep. 1	Rep.2	Rep. 3	Rep. 1	Rep.2	Rep. 3
	11692	15186	15961	9184	13240	3893	1077	859	1403	6786	12649	5005
	5886	12449	3941	7948	4584	8805	1517	4402	734	11382	10413	4228
	14202	13269	15269	15880	10180	9633	8795	2037	4067	7105	8249	3541
	10961	21936	13990	8418	11364	10937	1822	4236	1293	4944	19523	8529
	4696	15705	5531	9444	19146	5092	1124	9924	6664	4913	7019	8481
	9878	12169	9039	10367	11017	12208	4850	7100	3401	3791	7138	8662
	7256	9290	10946	7853	5010	11290	6909	1261	4199	9116	8230	8008
	9627	16374	6109	9730	6790	9284	1972	7326	814	6064	5047	8409
	9361	10735	14151	5338	7461	7286	5673	3788	2275	11438	12816	6910
	4579	7686	7717	15408	9154	7450	1189	2489	7917	8635	12610	5759
Average	8813.8	13479.9	10265.4	9957	9794.6	8587.8	3492.8	4342.2	3276.7	7417.4	10369.4	6753.2	Plaque size (pixels per plaque)
STDEV	2998.48	3863	4178.47	3131.17	4103.07	2545.62	2685.93	2799.32	2355.34	2532.18	3988.25	1867.15
	Average 3 Reps.	10853			9446.47			3703.9			8180
	STDEV	3679.99			3259.95			2613.53			2795.86

## Sheet: Be PA +-H151 (Fig. 5C-5D)
	Be WT - H151			Be WT + H151			Be UL46null - H151			Be UL46null + H151
	Rep. 1	Rep.2	Rep. 3	Rep. 1	Rep.2	Rep. 3	Rep. 1	Rep.2	Rep. 3	Rep. 1	Rep.2	Rep. 3
	10600	9936	9219	10672	11628	12940	4546	9489	11754	10861	14729	14108
	11318	11655	6968	7163	17453	9805	6426	5716	4418	8272	20725	14902
	5712	7837	9803	9858	14280	9330	6869	6951	4091	14810	20271	17997
	12649	9775	13199	8932	15663	8488	5713	6753	8474	5611	4917	15788
	9254	9292	13089	12656	8754	14821	11213	10681	4920	10893	11051	15515
	9745	9030	12459	16813	13358	15741	2753	2681	9945	9839	10792	14810
	5192	10898	9001	19078	19942	21924	4184	6550	9807	11241	26922	11593
	11146	8365	8452	15148	6665	23422	3633	1262	1962	9633	20839	22770
	6589	11776	13786	11913	6339	16071	9584	1625	9854	18362	14766	17877
	11939	8689	13807	13672	11367	17078	11329	4392	7012	14631	10700	16188
Average	9414.4	9725.3	10978.3	12590.5	12544.9	14962	6625	5610	7223.7	11415.3	15571.2	16154.8	Plaque size (pixels per plaque)
STDEV	2540.05	1285.01	2414.84	3494	4264.81	4803.02	2951.09	2993.48	3062.8	3463.57	6221.83	2811.46
	Average 3 Reps.	10039.3			13365.8			6486.23			14380.4
	STDEV	2079.96			4187.28			3002.45			4165.62

[truncated: 2 more sheets: Ka PA +-Meclo (Fig. S5A-S5B), Ka PA +-H151 (Fig. S5C-S5D)]
